# Supplementary material for: Photocatalytic CO2 Reduction Using Zinc Indium Sulfide Aggregated Nanostructures Fabricated under Four Anionic Conditions
Source: Nanomaterials (Basel). 2024 Jul 20;14(14):1231. doi: 10.3390/nano14141231 (PMC11280036; doi:10.3390/nano14141231)
Supplement: Supplementary file 1 [file nanomaterials-14-01231-s001.zip]

Archive with 1 entries (1 files):
- nanomaterials-3115133-supplementary.pdf
